# Supplementary material for: Prostate Cancer in Renal Transplant Recipients: Results from a Large Contemporary Cohort
Source: Cancers (Basel). 2022 Dec 28;15(1):189. doi: 10.3390/cancers15010189 (PMC9818510; doi:10.3390/cancers15010189)
Supplement: Supplementary file 1 [file cancers-15-00189-s001.zip › Supplementary Table S1.xlsx]

## Sheet: Foglio1
	Supplementary Table S1.
	Primary Treatment - n (%)			NCCN Criteria Risk Stratification
				Low	Intermed	High	missing
	Radical Prostatectomy	109	(65.6)	35	53	20	1
	Radiation Therapy	28	(16.9)	9	9	10	0
	HIFU	1	(0.6)	0	1	0	0
	Crytherapy	3	(1.8)	2	1	0	0
	ADT	6	(3.6)	1	2	3	0
	Active Surveillace	17	(10.2)	12	4	0	1
	Watchful Waiting	2	(1.2)	2	0	0	0
